# Supplementary material for: High connectivity and low differentiation of Plasmodium falciparum parasite populations in a setting with high seasonal migration
Source: Sci Rep. 2025 Nov 26;15:45386. doi: 10.1038/s41598-025-29271-0 (PMC12749964; doi:10.1038/s41598-025-29271-0)
Supplement: Supplementary file 1 — Supplementary Information. [file 41598_2025_29271_MOESM1_ESM.zip]

Archive with 10 entries (9 files):
- Supplementary material_FINAL/
- __MACOSX/._Supplementary material_FINAL
- Supplementary material_FINAL/Supplementary Figures S1-S7.docx
- __MACOSX/Supplementary material_FINAL/._Supplementary Figures S1-S7.docx
- Supplementary material_FINAL/Table_S3_characteristics_sequenced_samples.xlsx
- __MACOSX/Supplementary material_FINAL/._Table_S3_characteristics_sequenced_samples.xlsx
- Supplementary material_FINAL/Table_S1_median_alleles_in_loci.csv
- __MACOSX/Supplementary material_FINAL/._Table_S1_median_alleles_in_loci.csv
- Supplementary material_FINAL/Table_S2_species_composition.csv
- __MACOSX/Supplementary material_FINAL/._Table_S2_species_composition.csv
