# Supplementary material for: High connectivity and low differentiation of Plasmodium falciparum parasite populations in a setting with high seasonal migration
Source: Sci Rep. 2025 Nov 26;15:45386. doi: 10.1038/s41598-025-29271-0 (PMC12749964; doi:10.1038/s41598-025-29271-0)
Supplement: Supplementary file 1 — Supplementary Information. [file 41598_2025_29271_MOESM1_ESM.zip › Supplementary material_FINAL/Table_S3_characteristics_sequenced_samples.xlsx]

## Sheet: Sheet1
Variables	Category	Highland residents	Seasonal workers	Lowland residents	Total n (%)
		n (%)	n (%)	n (%)
qPCR results	P. falciparum	904 (49.26)	746 (81.89)	129 (79.14)	1,779 (61.16)
	P. vivax	575 (31.34)	67 (7.35)	27 (16.56)	669 (22.99)
	Mixed infections	356 (19.40)	98 (10.76)	7 (4.30)	461 (15.85)
	Total positive	1,835 (63.08)	911 (31.32)	163 (5.60)	2909
Amplicon sequencing	P. falciparum	414 (71.01)	386 (72.28)	54 (85.71)	854 (72.37)
	Mixed infections	169 (29.00)	148 (27.77)	9 (14.28)	326 (27.62)
	Sample total	583 (50.76)	534 (42.20)	63 (7.04)	1180
Sex	Male	351 (60.2)	521 (97.6)	35 (55.6)	907 (76.9)
	Female	232 (39.8)	13 (2.4)	28 (44.4)	273 (23.1)
Age	>5	41 (7.0)	0 (0.0)	9 (14.3)	50 (4.2)
(years)
	2025-05-14	191 (32.8)	3 (0.6)	24 (38.1)	218 (18.5)
	15-24	172 (29.5)	259 (48.5)	21 (33.3)	452 (38.3)
	25-49	135 (23.2)	259 (48.5)	9 (14.3)	403 (34.2)
	≥50	44 (7.5)	13 (2.4)	0 (0.0)	57 (4.8)
Travel history*	Yes	16 (2.7)	534 (100.0)	7 (11.1)	557 (47.20)
	No	567 (97.3)	0 (0.0)	56 (88.9)	623 (52.80)
