# Supplementary material for: High connectivity and low differentiation of Plasmodium falciparum parasite populations in a setting with high seasonal migration
Source: Sci Rep. 2025 Nov 26;15:45386. doi: 10.1038/s41598-025-29271-0 (PMC12749964; doi:10.1038/s41598-025-29271-0)
Supplement: Supplementary file 1 — Supplementary Information. [file 41598_2025_29271_MOESM1_ESM.zip › Supplementary material_FINAL/Table_S1_median_alleles_in_loci.csv]

locus	mean	median	min	max
Pf3D7_01_v3-528859-529104-1A	2.855359448988377	2	1	11
Pf3D7_05_v3-1188456-1188706-1A	2.1077908217716117	2	1	8
Pf3D7_05_v3-668763-669004-1A	2.1779075942644717	2	1	8
Pf3D7_11_v3-1294664-1294910-1A	2.231568016614746	2	1	8
Pf3D7_11_v3-1293919-1294168-1A	2.299429164504411	2	1	7
Pf3D7_11_v3-1295103-1295335-1A	2.1987281399046106	2	1	7
Pf3D7_11_v3-1295371-1295597-1A	1.6203007518796992	2	1	7
Pf3D7_13_v3-1265494-1265726-1A	1.9295774647887325	2	1	7
Pf3D7_03_v3-891553-891827-1A	1.6802807913209956	1	1	6
Pf3D7_04_v3-1005938-1006187-1A	1.9330254041570438	2	1	6
Pf3D7_04_v3-1037644-1037891-1A	1.5914047466324568	1	1	6
Pf3D7_04_v3-115455-115684-1A	2.2288911495422177	2	1	6
Pf3D7_05_v3-213027-213251-1A	1.9302587176602926	2	1	6
Pf3D7_08_v3-1056678-1056903-1A	1.4535367545076283	1	1	6
Pf3D7_08_v3-336421-336651-1A	2.1054313099041533	2	1	6
Pf3D7_09_v3-82006-82236-1A	1.971680302076778	2	1	6
Pf3D7_12_v3-659881-660127-1A	1.5941747572815534	1	1	6
Pf3D7_13_v3-1465616-1465890-1A	2.0970927043335164	2	1	6
Pf3D7_13_v3-388138-388408-1A	1.224111282843895	1	1	6
Pf3D7_14_v3-3124416-3124655-1A	2.0230069555912253	2	1	6
Pf3D7_14_v3-421322-421547-1A	1.7240963855421687	2	1	6
Pf3D7_01_v3-162867-163115-1A	1.5682704811443433	1	1	5
Pf3D7_01_v3-535965-536239-1A	1.6411421155094095	1	1	5
Pf3D7_02_v3-290580-290821-1A	1.7513611615245008	2	1	5
Pf3D7_02_v3-291770-292017-1A	1.6098484848484849	1	1	5
Pf3D7_02_v3-628941-629172-1A	1.4293706293706294	1	1	5
Pf3D7_03_v3-855426-855697-1A	1.4050811573747353	1	1	5
Pf3D7_04_v3-109939-110184-1A	1.4233983286908078	1	1	5
Pf3D7_04_v3-1113397-1113639-1A	1.678391959798995	1	1	5
Pf3D7_04_v3-544454-544718-1A	1.7783191230207065	2	1	5
Pf3D7_05_v3-1322099-1322341-1A	1.6947637292464879	1	1	5
Pf3D7_05_v3-350808-351052-1A	1.8267762771579565	2	1	5
Pf3D7_06_v3-1136091-1136364-1A	1.3418803418803418	1	1	5
Pf3D7_06_v3-532166-532407-1A	1.9593852908891327	2	1	5
Pf3D7_07_v3-105172-105442-1A	1.8036036036036036	2	1	5
Pf3D7_07_v3-1066661-1066903-1A	1.6109365179132622	1	1	5
Pf3D7_07_v3-1149367-1149613-1A	1.311804008908686	1	1	5
Pf3D7_07_v3-627351-627625-1A	1.5513513513513513	1	1	5
Pf3D7_08_v3-1176313-1176549-1A	1.885974914481186	2	1	5
Pf3D7_08_v3-1344618-1344845-1A	1.927683615819209	2	1	5
Pf3D7_09_v3-202854-203106-1A	1.588235294117647	1	1	5
Pf3D7_09_v3-595828-596094-1A	1.6181102362204725	1	1	5
Pf3D7_10_v3-1386657-1386909-1A	1.7169811320754718	2	1	5
Pf3D7_10_v3-1414337-1414596-1A	1.6193218170185542	1	1	5
Pf3D7_11_v3-1816152-1816378-1A	1.8740068104426788	2	1	5
Pf3D7_11_v3-497277-497548-1A	1.5920964501004689	1	1	5
Pf3D7_12_v3-63081-63314-1A	1.5194462755438365	1	1	5
Pf3D7_13_v3-1146764-1147010-1A	2.159199237368923	2	1	5
Pf3D7_13_v3-1233093-1233332-1A	1.6454033771106942	1	1	5
Pf3D7_13_v3-1419363-1419626-1A	1.6937222574508561	1	1	5
Pf3D7_13_v3-1465901-1466157-1A	1.506056527590848	1	1	5
Pf3D7_13_v3-146695-146934-1A	1.9922737306843268	2	1	5
Pf3D7_13_v3-2545065-2545291-1A	1.729129129129129	2	1	5
Pf3D7_14_v3-1038300-1038538-1A	1.6824242424242424	2	1	5
Pf3D7_14_v3-120101-120365-1A	1.7525835866261399	2	1	5
Pf3D7_14_v3-2004362-2004606-1A	1.5881595881595882	1	1	5
Pf3D7_14_v3-3214249-3214516-1A	1.3572953736654805	1	1	5
Pf3D7_14_v3-377765-378020-1A	1.626537216828479	1	1	5
Pf3D7_14_v3-407306-407542-1A	1.4731182795698925	1	1	5
Pf3D7_14_v3-771407-771633-1A	1.5843568196509372	1	1	5
Pf3D7_01_v3-145388-145662-1A	1.4918957011980267	1	1	4
Pf3D7_01_v3-181512-181761-1A	1.5682847896440129	1	1	4
Pf3D7_02_v3-470437-470709-1A	1.6048906048906049	1	1	4
Pf3D7_02_v3-630641-630907-1A	1.32	1	1	4
Pf3D7_03_v3-515418-515657-1A	1.353109363831308	1	1	4
Pf3D7_03_v3-85507-85756-1A	1.2006269592476488	1	1	4
Pf3D7_04_v3-133581-133830-1A	1.3778735632183907	1	1	4
Pf3D7_04_v3-133928-134154-1A	1.6071428571428572	2	1	4
Pf3D7_04_v3-141741-141990-1A	1.6112913692407527	1	1	4
Pf3D7_04_v3-284121-284364-1A	1.3612903225806452	1	1	4
Pf3D7_04_v3-648065-648332-1A	1.3435114503816794	1	1	4
Pf3D7_05_v3-550803-551072-1A	1.4573804573804574	1	1	4
Pf3D7_05_v3-796518-796759-1A	1.4725274725274726	1	1	4
Pf3D7_06_v3-1115900-1116168-1A	1.3592302209550962	1	1	4
Pf3D7_06_v3-1128558-1128797-1A	1.4746877054569363	1	1	4
Pf3D7_06_v3-1140900-1141174-1A	1.319767441860465	1	1	4
Pf3D7_06_v3-1192628-1192867-1A	1.175686274509804	1	1	4
Pf3D7_06_v3-1282656-1282930-1A	1.3477633477633477	1	1	4
Pf3D7_06_v3-145285-145531-1A	1.461952861952862	1	1	4
Pf3D7_06_v3-851492-851765-1A	1.4498977505112474	1	1	4
Pf3D7_07_v3-432832-433091-1A	1.165210484511517	1	1	4
Pf3D7_07_v3-475313-475545-1A	1.4120465434633813	1	1	4
Pf3D7_08_v3-102277-102527-1A	1.8270676691729324	2	1	4
Pf3D7_08_v3-1099719-1099977-1A	1.455363321799308	1	1	4
Pf3D7_08_v3-1314717-1314986-1A	1.1716666666666666	1	1	4
Pf3D7_08_v3-399693-399961-1A	1.5339425587467364	1	1	4
Pf3D7_08_v3-476232-476475-1A	1.5035783994795056	1	1	4
Pf3D7_08_v3-585331-585590-1A	1.3267687819110139	1	1	4
Pf3D7_08_v3-585993-586266-1A	1.040506329113924	1	1	4
Pf3D7_09_v3-1406342-1406614-1A	1.6329113924050633	1	1	4
Pf3D7_09_v3-270915-271160-1A	1.3586800573888091	1	1	4
Pf3D7_09_v3-516735-517007-1A	1.2714932126696832	1	1	4
Pf3D7_10_v3-1392371-1392620-1A	1.366116295764537	1	1	4
Pf3D7_10_v3-1414599-1414832-1A	1.345272206303725	1	1	4
Pf3D7_10_v3-992331-992603-1A	1.4759945130315502	1	1	4
Pf3D7_11_v3-1006693-1006917-1A	1.5987261146496816	1	1	4
Pf3D7_11_v3-1127074-1127316-1A	1.74540059347181	2	1	4
Pf3D7_11_v3-115913-116184-1A	1.4421344421344422	1	1	4
Pf3D7_11_v3-1374917-1375148-1A	1.2918201915991157	1	1	4
Pf3D7_11_v3-408285-408534-1A	1.573091849935317	1	1	4
Pf3D7_11_v3-408543-408771-1A	1.461118690313779	1	1	4
Pf3D7_12_v3-1959644-1959891-1A	1.5185185185185186	1	1	4
Pf3D7_12_v3-233418-233671-1A	1.1563981042654028	1	1	4
Pf3D7_12_v3-529495-529767-1A	1.2113442113442114	1	1	4
Pf3D7_12_v3-684011-684240-1A	1.5979899497487438	1	1	4
Pf3D7_13_v3-1350855-1351093-1A	1.1826697892271663	1	1	4
Pf3D7_13_v3-1876391-1876664-1A	1.58984375	1	1	4
Pf3D7_13_v3-2114242-2114482-1A	1.484364604125083	1	1	4
Pf3D7_13_v3-2114829-2115090-1A	1.130539887187752	1	1	4
Pf3D7_13_v3-479569-479811-1A	1.4566823371390194	1	1	4
Pf3D7_13_v3-815862-816091-1A	1.6972704714640199	2	1	4
Pf3D7_13_v3-852647-852921-1A	1.4690327070285316	1	1	4
Pf3D7_13_v3-911757-912005-1A	1.5885350318471338	1	1	4
Pf3D7_14_v3-2020604-2020849-1A	1.4698713608666216	1	1	4
Pf3D7_14_v3-2260533-2260765-1A	1.3400286944045912	1	1	4
Pf3D7_14_v3-2355614-2355853-1A	1.3376811594202898	1	1	4
Pf3D7_14_v3-2695837-2696082-1A	1.4121295658166781	1	1	4
Pf3D7_14_v3-2733345-2733593-1A	1.3613267466478476	1	1	4
Pf3D7_14_v3-2858894-2859160-1A	1.1562998405103668	1	1	4
Pf3D7_14_v3-3125801-3126073-1A	1.4925899788285109	1	1	4
Pf3D7_14_v3-921176-921432-1A	1.4765241765942536	1	1	4
Pf3D7_01_v3-455794-456054-1A	1.4472396925227113	1	1	3
Pf3D7_02_v3-503040-503288-1A	1.4074074074074074	1	1	3
Pf3D7_03_v3-653961-654206-1A	1.4013651877133106	1	1	3
Pf3D7_04_v3-140317-140548-1A	1.3661971830985915	1	1	3
Pf3D7_04_v3-316593-316858-1A	1.035294117647059	1	1	3
Pf3D7_04_v3-900526-900759-1A	1.4687294272547728	1	1	3
Pf3D7_05_v3-369676-369949-1A	1.1950040290088637	1	1	3
Pf3D7_05_v3-395887-396136-1A	1.2058371735791091	1	1	3
Pf3D7_05_v3-641131-641404-1A	1.107051826677995	1	1	3
Pf3D7_06_v3-1135605-1135855-1A	1.3736111111111111	1	1	3
Pf3D7_06_v3-1197245-1197515-1A	1.1447891805887032	1	1	3
Pf3D7_06_v3-176108-176338-1A	1.0218671152228764	1	1	3
Pf3D7_07_v3-717260-717493-1A	1.4813603662524526	1	1	3
Pf3D7_08_v3-1313088-1313338-1A	1.3760445682451254	1	1	3
Pf3D7_08_v3-412801-413062-1A	1.1401792991035045	1	1	3
Pf3D7_08_v3-585703-585949-1A	1.4644295302013424	1	1	3
Pf3D7_09_v3-1015103-1015350-1A	1.141025641025641	1	1	3
Pf3D7_09_v3-163813-164052-1A	1.329059829059829	1	1	3
Pf3D7_09_v3-164045-164311-1A	1.1184103811841037	1	1	3
Pf3D7_09_v3-685560-685825-1A	1.217204301075269	1	1	3
Pf3D7_10_v3-992596-992869-1A	1.271908271908272	1	1	3
Pf3D7_11_v3-1018781-1019053-1A	1.330316742081448	1	1	3
Pf3D7_11_v3-119432-119705-1A	1.2058823529411764	1	1	3
Pf3D7_11_v3-1376058-1376305-1A	1.3405483405483405	1	1	3
Pf3D7_12_v3-857050-857323-1A	1.2735426008968609	1	1	3
Pf3D7_13_v3-1004740-1005002-1A	1.037696335078534	1	1	3
Pf3D7_13_v3-1406713-1406975-1A	1.4450474898236092	1	1	3
Pf3D7_13_v3-156456-156685-1A	1.3777777777777778	1	1	3
Pf3D7_13_v3-156713-156986-1A	1.4253269098417067	1	1	3
Pf3D7_13_v3-935613-935884-1A	1.0344530577088717	1	1	3
Pf3D7_14_v3-106867-107115-1A	1.4063143445435826	1	1	3
Pf3D7_14_v3-1166107-1166371-1A	1.1556982343499198	1	1	3
Pf3D7_14_v3-1392837-1393086-1A	1.4865925441465009	1	1	3
Pf3D7_14_v3-1992121-1992370-1A	1.1045751633986929	1	1	3
Pf3D7_14_v3-279563-279833-1A	1.2327718223583461	1	1	3
Pf3D7_06_v3-1235395-1235658-1A	1.2093023255813953	1	1	2
Pf3D7_06_v3-416462-416720-1A	1.0169348010160881	1	1	2
Pf3D7_07_v3-1028330-1028603-1A	1.0220525869380832	1	1	2
Pf3D7_07_v3-1043981-1044225-1A	1.036850921273032	1	1	2
Pf3D7_07_v3-729480-729750-1A	1.1425140112089671	1	1	2
Pf3D7_11_v3-1019050-1019319-1A	1.0789237668161435	1	1	2
Pf3D7_11_v3-1375807-1376056-1A	1.0085324232081911	1	1	2
Pf3D7_11_v3-1934962-1935236-1A	1.0278019113814074	1	1	2
Pf3D7_14_v3-137398-137668-1A	1.2288065843621399	1	1	2
