# Supplementary material for: High connectivity and low differentiation of Plasmodium falciparum parasite populations in a setting with high seasonal migration
Source: Sci Rep. 2025 Nov 26;15:45386. doi: 10.1038/s41598-025-29271-0 (PMC12749964; doi:10.1038/s41598-025-29271-0)
Supplement: Supplementary file 1 — Supplementary Information. [file 41598_2025_29271_MOESM1_ESM.zip › Supplementary material_FINAL/Table_S2_species_composition.csv]

sample_id	Pf3D7_13_v3-1041593-1041860-1AB	PvP01_12_v1-1184983-1185208-1AB	PmUG01_12_v1-1397996-1398245-1AB	PocGH01_12_v1-1106456-1106697-1AB	composition	pfqparul	pvqcopyul
2057420	4431	NA	NA	NA	NA	2180.44	0
2057426	297	NA	NA	NA	NA	57995.68	23.28808682
2057428	1068	NA	NA	NA	NA	1913.74	0
2057433	49	18	NA	NA	Pv	53084.44	0
2057693	1789	15762	41	NA	Pv+Pm	68054.66	0
2057695	104	NA	NA	NA	NA	3776.88	4.977584473
2057704	364	NA	NA	NA	NA	816.03	6.354399011
2057705	438	NA	NA	NA	NA	116	0
2057706	876	28	NA	NA	Pv	38538.47	3.023272145
2057715	162	3427	NA	NA	Pv	26.79	0
2057719	244	NA	NA	NA	NA	9162.45	0
2057724	3683	NA	NA	NA	NA	20758.33	0
2057732	711	906199	NA	NA	Pv	11.47	0.480444534
2057734	609	NA	NA	NA	NA	16493.78	0
2057736	127	19	NA	NA	Pv	111.74	0
2057742	268	NA	NA	NA	NA	11605.81	0
2057771	2675	NA	NA	NA	NA	1943.28	0
2057778	2059	281593	NA	NA	Pv	78.69	52611.65573
2057781	528	7734	NA	NA	Pv	19.01	0
2057786	507	NA	NA	NA	NA	1618.65	6.145893663
2057814	3072	NA	NA	NA	NA	99113.79	0
2057822	846	602	NA	NA	Pv	345.02	744.4001322
2057837	165	453	NA	NA	Pv	100.43	634.4788797
2057843	1905	4973	NA	NA	Pv	625.31	3753.073807
2057849	191	NA	NA	NA	NA	858264.37	0.543715055
2057892	606	4966	NA	NA	Pv	46.33	899.7323181
2057899	3344	NA	NA	NA	NA	21.55	0
2057904	1778	143	NA	NA	Pv	82.19	5.853399522
2057905	136	NA	NA	NA	NA	1596.88	7.036741334
2057915	219	NA	NA	NA	NA	370525.77	4.729474944
2057922	209	NA	NA	NA	NA	18613.38	28.40806933
2057923	4142	NA	NA	NA	NA	21294.61	0
2057932	245	61	NA	NA	Pv	1876.03	0
2057943	193	NA	NA	NA	NA	27489.04	0
2057958	2841	31	NA	NA	Pv	3193.64	9.16886186
2057959	2599	NA	NA	NA	NA	73955.4	1.087119549
2058035	1286	1733	NA	NA	Pv	1608.5	1377.085333
2058038	792	NA	NA	NA	NA	568.26	0
2058045	560	NA	NA	NA	NA	73.34	0
2058052	249	NA	NA	NA	NA	824.83	0
2058056	10969	32593	NA	NA	Pv	91.8	130.6981088
2058060	379	NA	NA	NA	NA	382.34	0
2058063	693	NA	240	NA	Pm	294.33	0
2058071	998	NA	NA	NA	NA	1570.35	0
2058084	237	NA	NA	NA	NA	2719.18	0
2058086	71	NA	NA	NA	NA	41.92	0
2058089	11871	73	NA	NA	Pv	21323.75	0
2058090	29	NA	NA	NA	NA	17.45	0
2058102	104	NA	NA	NA	NA	30.63	0
2058103	967	NA	NA	NA	NA	3444.07	0
2058105	111	NA	NA	NA	NA	1045.87	0
2058108	1087	NA	NA	NA	NA	172.56	0
2058109	308	NA	NA	NA	NA	24455.53	0
2058121	8490	NA	NA	NA	NA	31057.71	0
2058138	59	NA	NA	NA	NA	6.81	0
2058142	8070	NA	NA	NA	NA	6.78	0
2058159	2071	1391	NA	715	Pv+Po	739.6	178.64461
2058165	163	NA	NA	NA	NA	14113.67	0
2058166	1433	NA	NA	NA	NA	72.93	0
2058188	253	4149	NA	NA	Pv	161.26	3614.194043
2058189	2034	47	NA	NA	Pv	7126.95	0
2058190	1491	NA	NA	NA	NA	819.77	0
2058192	12623	11699	7578	3152	Pv+Pm+Po	72.09	0
2058193	246	NA	NA	NA	NA	19096.85	0
2058195	401	NA	NA	NA	NA	1630.76	0
2058200	42	NA	NA	NA	NA	3344.73	0
2058201	8207	NA	NA	NA	NA	12021.81	0
2058205	76	NA	NA	NA	NA	404.11	0
2058210	5246	NA	NA	NA	NA	3329.22	0
2058212	164	NA	NA	NA	NA	151.5	0
2058213	246	NA	NA	NA	NA	68.04	0
2058215	264	NA	NA	NA	NA	930.58	0
2058216	324	NA	NA	NA	NA	39.43	0
2058224	185	NA	NA	NA	NA	16.2	0
2058228	5526	82309	NA	NA	Pv	6122.32	63900.4149
2058231	3883	NA	NA	NA	NA	13196.15	0
2058235	3238	NA	18091	NA	Pm	161.82	0
2058237	1709	NA	NA	NA	NA	241.35	0
2058238	151	NA	NA	NA	NA	10.74	0
2058246	329	NA	NA	NA	NA	1191.22	0
2058249	5177	NA	NA	NA	NA	105.23	0
2058252	172	225	NA	NA	Pv	795.8	1426.993422
2058254	893	NA	NA	NA	NA	7.63	0
2058255	5865	NA	NA	NA	NA	23.97	0
2058258	10609	NA	NA	75	Po	7166.04	0
2058266	7522	NA	NA	NA	NA	648.69	0
2058269	763	NA	NA	NA	NA	50.09	0
2058278	10726	195	NA	NA	Pv	1191.54	0
2058284	6816	NA	NA	NA	NA	6477.19	0
2058319	9749	NA	NA	NA	NA	24.39	0
2058323	434	NA	NA	NA	NA	5.94	0
2058328	551	NA	NA	NA	NA	118828.67	0
2058347	381	18	NA	NA	Pv	65.14	0
2058349	8110	33	NA	NA	Pv	1304.99	0
2058353	308	NA	NA	NA	NA	94.4	0
2058354	652	NA	NA	NA	NA	17.97	0
2058356	9795	118	NA	NA	Pv	7410.22	0
2058358	591	NA	NA	NA	NA	66.33	0
2058359	2665	NA	NA	NA	NA	136001.55	0
2058360	5054	NA	NA	NA	NA	15517.8	0
2058363	400	NA	NA	NA	NA	60.39	0
2058366	4305	24	NA	NA	Pv	73486.58	0
2058379	1164	72	NA	NA	Pv	314.9	0
2058381	1608	NA	NA	NA	NA	264.47	0
2058386	1150	NA	NA	NA	NA	183.69	4.107144949
2058389	163	NA	NA	NA	NA	3250.04	0
2058390	3433	237328	NA	NA	Pv	16.77	15423.16509
2058392	7207	83401	NA	NA	Pv	21.47	0
2058398	917	NA	NA	NA	NA	436.4	0
2058400	483	802	NA	NA	Pv	814.52	693.4690745
2058406	138	NA	NA	NA	NA	13.34	0
2058418	2635	21	NA	NA	Pv	259.99	0
2058419	367	NA	NA	NA	NA	54.8	0
2058422	2203	646	NA	NA	Pv	3023.21	157.7212795
2058424	569	NA	NA	NA	NA	82.48	0
2058427	3505	17	NA	NA	Pv	616.47	0
2058442	698	NA	NA	NA	NA	2786.38	0
2058457	17546	NA	NA	NA	NA	72.07	0
2058458	910	NA	NA	NA	NA	991.41	0
2058459	638	NA	NA	NA	NA	42.65	0
2058461	687	NA	NA	NA	NA	48267.88	0
2058463	287	NA	NA	NA	NA	32.59	0
2058465	132	NA	NA	NA	NA	27.95	0
2058468	920	NA	NA	67	Po	271.4	0
2058471	4429	NA	NA	NA	NA	260.35	0
2058473	1612	NA	NA	NA	NA	419.83	0
2058474	13281	106	NA	NA	Pv	1961.57	0
2058481	87	NA	NA	NA	NA	11617.73	0
2058483	1208	NA	NA	NA	NA	20137.56	0
2058484	6272	39645	NA	NA	Pv	2846.46	14754.05545
2058487	956	NA	21	NA	Pm	22.7	0
2058491	374	NA	NA	NA	NA	41435.6	0
2058493	1413	NA	NA	NA	NA	1986.81	0
2058501	691	NA	NA	NA	NA	49.52	0
2058505	3445	NA	NA	NA	NA	22.94	0
2058509	211	NA	NA	NA	NA	30234.19	0
2058512	301	NA	NA	NA	NA	1414.26	0
2058514	4462	51400	NA	NA	Pv	2563.36	9706.544521
2058519	6601	NA	NA	NA	NA	91493.06	0
2058524	892	18	NA	NA	Pv	107.57	0
2058527	2654	NA	NA	NA	NA	12157.38	0
2058535	10858	131529	NA	NA	Pv	10550.61	127420.0864
2058539	171	NA	NA	NA	NA	12755.21	0
2058544	121	NA	NA	NA	NA	28.96	0
2058546	5664	NA	NA	NA	NA	57.38	0
2058549	6660	5939	NA	NA	Pv	885.69	32.90688003
2058558	2917	NA	NA	NA	NA	9.4	0
2058563	5549	NA	NA	NA	NA	34.71	0
2058571	6320	NA	NA	NA	NA	478.24	0
2058574	390	NA	NA	NA	NA	661.14	0
2058580	3435	NA	NA	NA	NA	112.87	0
2058642	7342	NA	NA	NA	NA	9.31	0
2058645	176	NA	NA	NA	NA	28.35	0
2058664	5575	NA	NA	NA	NA	3484.1	0
2058665	1046	NA	NA	NA	NA	390.88	0
2058666	2618	NA	NA	NA	NA	1040.52	0
2058667	442	NA	NA	NA	NA	23.76	0
2058668	6533	NA	NA	NA	NA	459.65	0
2058671	188	NA	NA	NA	NA	50.76	0
2058679	50	NA	NA	13814	Po	59.42	0
2058681	122	NA	NA	NA	NA	2439.87	0
2058691	3014	202	NA	NA	Pv	249.27	121.8199987
2058698	832	NA	NA	NA	NA	1450.7	0
2058699	11786	NA	NA	NA	NA	190.71	0
2058705	1927	6091	NA	NA	Pv	69975.29	12296.36587
2058706	972	NA	NA	NA	NA	1596.34	0
2058707	94	NA	NA	NA	NA	194.33	0
2058710	249	NA	NA	NA	NA	27.44	0
2058730	6132	322611	NA	NA	Pv	6144.97	141912.7298
2058737	2849	NA	NA	NA	NA	1526.52	2.814755591
2058738	11810	2255	NA	NA	Pv	50717.65	1705.685811
2058741	2227	NA	NA	NA	NA	408.84	0
2058744	8777	556	NA	NA	Pv	5228.83	78.5568176
2058745	7738	1358	NA	NA	Pv	145298.54	5010.117808
2058747	5607	NA	NA	NA	NA	21.16	0
2058748	1982	NA	NA	NA	NA	458.8	0
2058749	8159	NA	NA	NA	NA	2978.48	0
2058750	1744	NA	NA	NA	NA	39245.87	0
2058759	1978	NA	NA	NA	NA	19966.17	0
2058765	6026	47	NA	NA	Pv	153174.9	38.19095172
2058769	743	NA	NA	NA	NA	313.18	0
2058772	10117	3907	NA	NA	Pv	43247.82	2227.190679
2058774	3029	34	NA	NA	Pv	701.72	0
2058776	773	NA	NA	NA	NA	101521.46	0
2058777	341	NA	NA	NA	NA	33628.5	0.931910892
2058783	160	NA	NA	NA	NA	19738.11	0
2058784	2990	NA	NA	NA	NA	1479.15	0
2058787	130	NA	NA	NA	NA	321.78	0
2058789	151	NA	NA	NA	NA	789.95	6.606829787
2058795	161	NA	NA	NA	NA	755.24	0
2058796	11103	NA	NA	NA	NA	109.16	0
2058798	111	638	NA	NA	Pv	226.87	19.46381931
2058799	8468	71	NA	NA	Pv	5030.66	0
2058804	3570	NA	NA	NA	NA	263912.53	0
2058805	2192	NA	NA	NA	NA	93.59	0
2058809	644	2136	NA	NA	Pv	40472.29	0
2058817	243	NA	NA	NA	NA	1821.05	0
2058824	4085	NA	NA	NA	NA	197.99	0
2058829	2307	NA	NA	NA	NA	1467.36	0
2058830	169	NA	NA	NA	NA	719.75	0
2058833	4441	3352	NA	NA	Pv	202.16	1397.442413
2058842	7259	NA	NA	NA	NA	11838.26	0
2058843	830	NA	NA	NA	NA	20956.58	0
2058846	270	NA	NA	NA	NA	347.7	0
2058872	3048	NA	NA	NA	NA	645.95	0
2058873	1332	NA	NA	NA	NA	16.28	0
2058876	101	NA	NA	NA	NA	5.58	0
2058890	8192	54	NA	NA	Pv	8620.88	0
2058907	128	NA	NA	NA	NA	162.93	29.02980623
2058909	355	NA	NA	NA	NA	1959.02	0
2058910	4117	NA	NA	NA	NA	37823.12	0
2058913	89	182216	NA	NA	Pv	434.88	107036.7007
2058943	402	NA	NA	NA	NA	114.71	0
2058944	5023	NA	NA	NA	NA	224.86	0
2058956	4551	NA	NA	NA	NA	13628.08	0
2058959	883	NA	NA	NA	NA	16.06	16.20238739
2058967	67	NA	NA	NA	NA	123.91	0
2058974	383	NA	NA	NA	NA	9203.9	6.429267628
2058980	76	NA	NA	NA	NA	3158.67	0
2058981	69	NA	NA	NA	NA	3022.8	0
2058985	449	NA	NA	NA	NA	50.27	0
2058990	642	34259	NA	NA	Pv	923.67	30444.34207
2059004	235	NA	NA	NA	NA	22.35	0
2059008	962	NA	NA	NA	NA	22318.84	0
2059011	1531	NA	NA	NA	NA	32.86	0
2059017	453	NA	NA	NA	NA	111.95	0
2059036	6164	NA	NA	NA	NA	30083.65	0
2059037	245	NA	NA	NA	NA	244.19	0
2059049	582	NA	NA	NA	NA	34.82	16.83827494
2059051	5626	NA	NA	NA	NA	1308.83	0
2059077	65	NA	NA	NA	NA	72.24	0
2059095	3267	NA	NA	NA	NA	9.9	0
2059100	272	NA	NA	NA	NA	54.81	0
2059122	566	3134	NA	NA	Pv	125.48	60.82724878
2059125	72	NA	NA	NA	NA	341.01	0
2059128	925	NA	NA	NA	NA	3457.52	0
2059131	892	NA	NA	NA	NA	205.21	0
2059136	4718	195	NA	NA	Pv	10043.74	68.51230883
2059137	47	NA	NA	NA	NA	714.94	0
2059139	1496	NA	NA	NA	NA	816.25	0
2059150	748	NA	NA	NA	NA	226.45	0
2059160	521	172	NA	NA	Pv	105.1	14.01494463
2059166	2983	NA	NA	NA	NA	50.75	0
2059167	489	NA	NA	NA	NA	945.33	0
2059172	86	NA	NA	NA	NA	197.31	0
2059173	3454	NA	NA	NA	NA	392727.12	0
2059175	902	NA	NA	NA	NA	632.88	0
2059178	3460	56	NA	NA	Pv	6520.74	0
2059179	3869	NA	NA	NA	NA	2993.79	0
2059180	1522	NA	NA	NA	NA	390.37	6.019413087
2059183	7552	NA	4716	NA	Pm	13.56	0
2059184	20613	NA	NA	NA	NA	405.89	0
2059198	241	666158	NA	NA	Pv	198.07	126027.4763
2059240	2154	NA	NA	NA	NA	40.4	0
2059249	1864	NA	NA	NA	NA	51.97	0
2059258	176	NA	NA	NA	NA	10691.5	0
2059259	2192	NA	NA	NA	NA	48.4	0
2059260	11020	145	NA	NA	Pv	17046.46	0
2059263	3198	29	NA	NA	Pv	3527.49	0
2059278	17125	NA	16694	NA	Pm	22.1	0
2059281	926	NA	NA	NA	NA	172.62	0
2059283	144	NA	NA	NA	NA	421.01	0
2059285	301	NA	NA	NA	NA	652.39	0
2059286	516	NA	NA	NA	NA	191.06	0
2059296	137	NA	NA	8685	Po	210226.04	0
2059305	526	NA	NA	NA	NA	1390.1	0
2059307	211	NA	NA	NA	NA	109.12	0
2059311	6775	181	NA	NA	Pv	2856.01	0
2059327	2335	NA	NA	NA	NA	60.48	0
2059331	7437	NA	NA	NA	NA	480.51	0
2059336	4466	NA	NA	NA	NA	97.16	0
2059341	707	NA	NA	NA	NA	7.25	0
2059346	5399	NA	NA	NA	NA	4939.31	0
2059354	115	NA	NA	NA	NA	13563.93	0
2059369	197	NA	NA	NA	NA	18312.9	0
2059371	3662	NA	NA	NA	NA	22550.49	7.93099734
2059372	1757	13690	NA	NA	Pv	656.14	4947.866466
2059373	11315	NA	NA	NA	NA	628.44	0
2059374	1453	NA	NA	1444	Po	222.67	0
2059382	3106	NA	NA	NA	NA	4921.78	0
2059384	15460	2217	NA	NA	Pv	10672.51	1076.158335
2059386	6539	NA	NA	NA	NA	13607.6	0
2059391	8573	12085	NA	NA	Pv	3489.82	3276.642707
2059394	47	NA	NA	NA	NA	95.03	0
2059397	6047	NA	NA	NA	NA	16.19	0
2059402	3202	NA	NA	NA	NA	175.74	0
2059403	1881	NA	NA	NA	NA	3654.18	0
2059404	8405	NA	NA	NA	NA	42037.78	0
2059416	8876	NA	NA	NA	NA	82556.82	0
2059419	487	NA	NA	NA	NA	120.66	0
2059422	5558	15	NA	NA	Pv	11822.89	0
2059429	549	NA	NA	NA	NA	69.35	0
2059430	7969	NA	NA	NA	NA	2733.16	0
2059431	11016	NA	NA	NA	NA	2223.35	0
2059435	198	NA	NA	NA	NA	1234.5	1.766456497
2059441	7106	NA	NA	NA	NA	2189.41	0
2059449	6318	NA	NA	NA	NA	1302.67	0
2059451	2339	NA	NA	NA	NA	6003.75	0
2059452	418	NA	NA	NA	NA	677.9	0
2059478	218	NA	NA	NA	NA	107.5	0
2059495	8492	NA	NA	NA	NA	43.22	0
2059499	86	NA	NA	NA	NA	18.35	0
2059564	59	NA	NA	NA	NA	1224.33	0
2059565	10168	91	NA	NA	Pv	320.59	0
2059570	3163	NA	417	NA	Pm	870.68	0
2059571	2335	NA	28	NA	Pm	5838.16	0
2059574	102	NA	NA	NA	NA	778.26	0
2059576	94	NA	NA	NA	NA	26.96	0
2059579	4051	1412	NA	NA	Pv	5828.19	1380.987476
2059580	148	NA	NA	NA	NA	873	0
2059581	4368	NA	NA	NA	NA	1857.14	0
2059582	180	NA	NA	NA	NA	35.02	0
2059583	6560	NA	NA	NA	NA	5871.39	0
2059587	4227	NA	NA	NA	NA	6279.2	0
2059588	2186	NA	NA	NA	NA	5925.44	0
2059593	82	NA	NA	NA	NA	1979.08	0
2059597	9434	NA	NA	NA	NA	28.74	0
2059598	6660	2948	NA	NA	Pv	2245.82	2877.116338
2059599	3839	NA	NA	NA	NA	51511.05	0
2059600	2906	NA	NA	153	Po	297827.62	0
2059605	184	NA	NA	NA	NA	53.86	9.368297847
2059606	625	NA	NA	NA	NA	174.28	0
2059608	731	NA	NA	NA	NA	4676.36	0
2059617	234	NA	NA	NA	NA	2880.33	0
2059618	223	NA	NA	NA	NA	267.47	0
2059619	3422	NA	NA	NA	NA	338.69	0
2059621	3160	NA	NA	NA	NA	516.2	0
2059622	790	NA	NA	NA	NA	179.03	0
2059634	2612	NA	NA	NA	NA	745.44	0
2059638	630	NA	NA	NA	NA	12779.66	0
2059639	400	NA	NA	NA	NA	112.63	0
2059640	1384	NA	NA	NA	NA	140.81	0
2059643	3414	NA	NA	NA	NA	5004.24	0
2059645	1219	NA	NA	NA	NA	12.28	0
2059649	7667	209	NA	NA	Pv	54968.38	74.90190212
2059664	339	NA	NA	NA	NA	809.8	0
2059665	86	NA	NA	NA	NA	80.05	0
2059666	275	NA	NA	NA	NA	25.99	0
2059675	534	NA	NA	NA	NA	1665.81	3.74468617
2059677	2194	NA	NA	NA	NA	14.37	0
2059700	9409	NA	NA	NA	NA	6004.16	1.917649628
2059727	207	NA	NA	NA	NA	53.71	0
2059728	218	NA	NA	NA	NA	6997.05	0
2059735	1070	NA	NA	NA	NA	12.16	0
2059744	359	NA	NA	NA	NA	1537.42	0
2059746	540	95	NA	NA	Pv	605.61	0
2059752	1648	66	NA	NA	Pv	211.09	0
2059753	143	NA	NA	NA	NA	249.52	2.721321028
2059754	156	NA	NA	NA	NA	3768.11	1.999084022
2059772	4039	NA	NA	NA	NA	6751.7	0
2059773	3575	NA	NA	NA	NA	650.2	0
2059782	793	NA	NA	NA	NA	598.2	0
2059787	2760	NA	NA	NA	NA	94993.09	0
2059790	394	NA	NA	NA	NA	22218.34	0
2059796	8315	NA	NA	NA	NA	75.03	0
2059798	2872	NA	NA	NA	NA	1168.54	0
2059804	2092	NA	NA	NA	NA	479.26	0
2059805	1879	NA	NA	NA	NA	197	0
2059807	13029	83102	NA	NA	Pv	72.46	832.4569517
2059839	550	NA	NA	NA	NA	910.87	0
2059850	370	NA	NA	NA	NA	462.26	0
2059853	51	NA	NA	NA	NA	14.77	0
2059856	10731	NA	NA	NA	NA	35.22	0
2059864	10632	NA	NA	NA	NA	78994.74	0
2059866	NA	NA	NA	79271	Po	10.45	0
2059867	207	NA	NA	NA	NA	36674.47	0
2059868	1021	7844	NA	NA	Pv	18847.76	80429.44721
2059869	199	NA	NA	NA	NA	60.31	0
2059875	207	NA	NA	NA	NA	20.52	0
2059892	11194	NA	NA	NA	NA	6341.33	0
2059894	585	NA	NA	NA	NA	49.29	0
2059902	100	NA	NA	NA	NA	4961.31	0
2059903	3753	NA	NA	NA	NA	12195.69	0
2059904	10181	NA	NA	NA	NA	6673.67	0
2059917	11435	18	NA	NA	Pv	2266.33	0
2059921	5309	NA	NA	NA	NA	28648.17	0
2059922	8335	1053	NA	NA	Pv	18887.76	560.2407594
2059929	43	NA	NA	NA	NA	104293.83	0
2059930	547	NA	NA	NA	NA	1315.65	0
2059931	3014	NA	NA	NA	NA	1008.16	2.61338762
2059938	815	NA	NA	NA	NA	21.62	0
2059939	196	NA	NA	NA	NA	81.84	0
2059941	11984	13	NA	NA	Pv	3631.26	0
2059945	1450	6364	NA	NA	Pv	430.38	1163.664435
2059952	5199	NA	NA	NA	NA	12359.4	0
2059953	6788	NA	NA	NA	NA	3548.3	0
2059955	108	NA	NA	NA	NA	18166.97	0
2059958	4608	NA	NA	NA	NA	6270.61	0
2059961	797	NA	NA	NA	NA	2299.74	0
2059974	260	NA	NA	NA	NA	108.87	0
2059977	99	NA	NA	NA	NA	31.91	0
2059978	260	NA	NA	NA	NA	10.19	0
2059980	1846	NA	NA	NA	NA	42.99	0
2059984	234	625	NA	NA	Pv	1650.62	515.4588136
2059988	21	NA	NA	NA	NA	57.81	0
2059989	6712	67	NA	NA	Pv	37288.96	0
2059991	2972	NA	NA	NA	NA	18508.03	0
2059997	10075	1447	NA	NA	Pv	407332.72	5980.325866
2059998	5554	87286	NA	NA	Pv	1652.2	33052.28478
2060004	333	NA	NA	6715	Po	34.2	0
2060005	153	NA	NA	NA	NA	293.06	0
2060006	6490	NA	NA	NA	NA	16358.99	0
2060009	389	NA	NA	NA	NA	34.39	0
2060012	5263	NA	NA	NA	NA	3529.66	0
2060013	6140	139	NA	NA	Pv	38213.07	0
2060016	40	NA	NA	NA	NA	61.96	0
2060017	764	NA	NA	NA	NA	483.44	0
2060018	5049	NA	NA	NA	NA	99.04	0.157710901
2060020	323	NA	NA	NA	NA	3109.17	0
2060021	100	NA	NA	NA	NA	48211.8	0
2060028	2260	NA	NA	605	Po	97787.58	0
2060040	669	NA	NA	NA	NA	550.44	0
2060041	8934	NA	NA	NA	NA	10562.16	0
2060042	2105	NA	NA	NA	NA	215.45	0
2060046	583	NA	NA	505	Po	12133.3	0
2060050	2458	NA	NA	NA	NA	447214.55	0
2060055	2312	488	NA	NA	Pv	2421.76	1472.592645
2060058	5380	NA	NA	NA	NA	238.79	0
2060070	2030	NA	NA	NA	NA	243.05	0
2060072	232	NA	1178526	NA	Pm	30.29	1.36949432
2060074	272	NA	NA	NA	NA	252.87	0
2060083	2232	NA	NA	NA	NA	62.56	0
2060089	3384	NA	NA	NA	NA	7.72	0
2060094	4100	NA	NA	NA	NA	5.06	0
2060128	278	NA	NA	NA	NA	5.59	0
2060139	1931	NA	NA	NA	NA	14.24	0
2060147	261	NA	NA	NA	NA	36.76	0
2060166	837	NA	NA	NA	NA	25292.29	0
2060169	133	NA	NA	NA	NA	388.03	0
2060175	378	NA	NA	NA	NA	15830.76	0
2060179	4291	NA	NA	NA	NA	30054.86	0
2060191	3636	NA	NA	NA	NA	12124.18	0
2060198	2099	NA	NA	NA	NA	10439.37	0
2060203	1157	5898	NA	280	Pv+Po	265.23	4121.765542
2060205	221	NA	NA	NA	NA	94423.18	0
2060207	1978	NA	NA	NA	NA	2977.67	0
2060211	967	NA	NA	NA	NA	32707.73	0
2060216	562	NA	NA	NA	NA	17.05	0
2060219	3571	NA	NA	NA	NA	1718.34	0
2060221	1349	NA	NA	NA	NA	380.28	0
2060223	7215	NA	NA	NA	NA	5962.84	0
2060226	5203	NA	NA	NA	NA	261.99	0
2060227	2112	578411	NA	NA	Pv	57.76	3294.37131
2060228	395	NA	NA	NA	NA	32.65	0
2060230	92	NA	NA	NA	NA	409.48	0
2060231	194	NA	NA	NA	NA	7281.13	0
2060233	295	NA	NA	NA	NA	2058.87	0
2060234	1384	344	NA	NA	Pv	4105.2	27.04895741
2060237	1202	NA	NA	NA	NA	1324.95	0
2060240	188	NA	NA	NA	NA	3455.16	0
2060241	101	NA	NA	NA	NA	4605.6	0
2060242	204	NA	NA	NA	NA	16058.63	0
2060243	7533	NA	NA	NA	NA	1677.24	0
2060246	2187	NA	NA	NA	NA	726.47	0
2060248	127	NA	NA	NA	NA	39.14	0
2060249	2112	NA	NA	NA	NA	354.03	0
2060252	2750	NA	NA	NA	NA	533.1	0
2060261	854	NA	NA	NA	NA	14158.13	0
2060264	4464	NA	NA	NA	NA	657.85	0
2060270	15617	NA	NA	NA	NA	62800.55	0
2060279	4365	86	NA	NA	Pv	17934.92	0
2060282	1879	NA	NA	NA	NA	6139.93	0
2060284	12411	NA	NA	NA	NA	790.06	0
2060290	2910	NA	22	NA	Pm	220.73	0
2060291	9529	66	NA	NA	Pv	25394.54	2.999295187
2060294	1022	104	NA	NA	Pv	721.03	0
2060295	3963	NA	NA	NA	NA	5352.55	0
2060299	2244	NA	NA	NA	NA	402.96	0
2060302	1697	NA	NA	NA	NA	88.24	0
2060303	4662	NA	NA	NA	NA	25363.3	0
2060304	4235	NA	NA	NA	NA	4070.82	0
2060306	528	NA	NA	NA	NA	15329.02	0
2060307	6071	NA	NA	NA	NA	11751.16	0
2060313	752	NA	NA	NA	NA	108.94	0
2060317	826	NA	NA	NA	NA	28416	0
2060319	640	NA	NA	NA	NA	171.61	0
2060323	63	NA	NA	NA	NA	3100.04	0
2060324	5076	NA	NA	NA	NA	121059.51	0
2060326	3259	NA	NA	NA	NA	4097.35	0
2060333	3390	NA	NA	NA	NA	285.04	0
2060337	5065	NA	NA	NA	NA	158.33	0
2060344	253	NA	NA	621	Po	109.47	0
2060352	168	NA	NA	NA	NA	4024.32	0
2060353	323	NA	NA	NA	NA	202715.75	0
2060363	154	NA	NA	NA	NA	458.39	0
2060365	4021	NA	NA	NA	NA	414.92	0
2060369	4422	NA	NA	NA	NA	24945.34	0
2060371	5262	624	NA	NA	Pv	7290.1	263.4452911
2060397	5087	NA	NA	NA	NA	754.78	0
2060400	2452	NA	NA	NA	NA	5.85	0
2060433	648	NA	NA	NA	NA	3304.49	5.161716218
2060435	4464	NA	NA	NA	NA	3409.62	0
2060437	183	NA	NA	NA	NA	1158.84	0
2060438	7196	408	NA	NA	Pv	3184.7	66.80714791
2060447	3622	734	NA	NA	Pv	376.19	252.7136224
2060448	411	NA	NA	NA	NA	24.65	0
2060449	2251	NA	NA	NA	NA	133.78	0
2060452	247	NA	NA	NA	NA	97.04	0
2060456	2793	287	NA	NA	Pv	377.92	0
2060467	4628	54	NA	NA	Pv	1066.89	0
2060470	170	19629	NA	NA	Pv	25.55	1920.933404
2060471	1516	NA	NA	NA	NA	205.13	0
2060472	653	NA	NA	NA	NA	1574.87	0
2060473	1750	621011	NA	NA	Pv	44.91	0
2060474	1371	NA	NA	NA	NA	144.38	0
2060475	1607	96	NA	NA	Pv	663.54	25.41645676
2060476	313	NA	NA	NA	NA	1362.62	0
2060477	11031	109	NA	NA	Pv	6239.82	0
2060478	362	NA	NA	NA	NA	10488.74	0
2060481	1511	43	NA	NA	Pv	336.31	0
2060483	6675	NA	NA	NA	NA	4650.53	0
2060490	2134	14733	NA	NA	Pv	849.97	1656.789056
2060493	64	NA	NA	NA	NA	79.12	0
2060495	92	NA	NA	NA	NA	18023.44	0
2060496	12979	107	NA	NA	Pv	419.09	0
2060500	6407	NA	NA	NA	NA	5500.6	0
2060529	596	NA	NA	NA	NA	458.36	0
2060533	1081	NA	NA	NA	NA	3148.54	0
2060534	969	NA	NA	1593	Po	403.29	0
2060537	192	2348	NA	NA	Pv	639.97	4395.174991
2060542	87	NA	NA	NA	NA	24.48	0
2060560	8390	NA	NA	NA	NA	45114.61	0
2060561	2447	NA	NA	NA	NA	588.67	0.474318862
2060572	253	NA	NA	NA	NA	338.08	0
2060580	238	105	NA	NA	Pv	1724.81	0
2060587	801	NA	NA	NA	NA	247.77	0
2060589	4023	NA	NA	NA	NA	15060.95	0
2060591	1598	59	NA	NA	Pv	120613.32	0
2060595	4161	61	NA	NA	Pv	531.35	1.292356503
2060601	4135	806146	NA	71	Pv+Po	2538.76	365124.669
2060606	4758	6099	NA	NA	Pv	169.85	25.92149593
2060623	188	NA	NA	143	Po	728.46	0
2060624	6349	84	NA	NA	Pv	195.11	0
2060625	159	1556	NA	NA	Pv	84.05	324.1257906
2060637	105	NA	NA	NA	NA	39.63	0
2060638	2029	116624	NA	NA	Pv	789.3	30584.903
2060639	56	425	NA	NA	Pv	249.18	691.1911351
2060646	1720	NA	NA	NA	NA	166.16	0
2060647	1007	12	NA	NA	Pv	65.95	0
2060649	15597	241	NA	NA	Pv	8744.97	71.02803063
2060655	4875	NA	NA	NA	NA	104.59	0
2060658	6128	NA	NA	NA	NA	1489.91	0
2060664	213	NA	NA	NA	NA	90.66	0
2060666	486	NA	NA	NA	NA	203.19	1.672123098
2060672	275	NA	NA	NA	NA	11.94	0
2060699	3579	NA	NA	NA	NA	761622.48	0
2060723	116	NA	NA	NA	NA	13.98	0
2060725	213	NA	NA	NA	NA	52470.92	0
2060726	1562	NA	NA	NA	NA	2754.93	0
2060729	496	1400	NA	NA	Pv	106.3	267.0935527
2060737	56	NA	NA	NA	NA	172.46	0
2060738	3852	NA	NA	NA	NA	221.5	0
2060739	665	NA	NA	NA	NA	10611.38	0.208685844
2060740	443	NA	NA	NA	NA	81.9	0
2060741	391	NA	NA	NA	NA	3366.07	0
2060742	7531	71	NA	NA	Pv	3032.32	28.15126065
2060746	1626	NA	NA	NA	NA	13396.17	0
2060753	8993	NA	NA	NA	NA	10490.18	0
2060758	3172	NA	NA	NA	NA	3515.69	0
2060759	194	NA	NA	NA	NA	40.09	0
2060765	3834	NA	NA	NA	NA	637.48	0
2060774	5459	NA	NA	NA	NA	7076.44	0
2060775	9134	NA	NA	NA	NA	63309.33	0
2060776	3266	NA	NA	NA	NA	664.41	0
2060778	243	NA	NA	NA	NA	10418.69	0
2060783	2691	NA	NA	NA	NA	31938.59	0
2060785	3716	18	NA	NA	Pv	276.51	0
2060786	1354	NA	NA	NA	NA	168.15	28.65024773
2060804	145	NA	NA	NA	NA	8.55	0
2060807	134	NA	NA	NA	NA	8645.08	0
2060821	84	2128	NA	NA	Pv	1730.96	5868.440965
2060842	6350	NA	NA	NA	NA	194.93	0
2060851	438	NA	NA	NA	NA	12.25	0
2060869	6110	53	NA	NA	Pv	48.32	0
2060874	3718	NA	NA	NA	NA	191.61	0
2060884	114	NA	NA	NA	NA	471.59	0
2060887	4213	NA	NA	NA	NA	689.49	0
2060892	304	NA	NA	NA	NA	1492.66	0
2060896	200	NA	NA	NA	NA	24.89	0
2060897	335	640254	NA	NA	Pv	53.65	97944.47515
2060898	215	NA	NA	NA	NA	15255.82	9.93335146
2060899	102	NA	NA	NA	NA	203.49	0
2060901	178	NA	NA	NA	NA	20809.5	0
2060906	9960	NA	NA	NA	NA	6039.16	0
2060908	804	NA	NA	NA	NA	4711.03	0
2060910	766	13	NA	NA	Pv	136	0
2060913	263	NA	NA	NA	NA	858.15	0
2060914	184	NA	NA	NA	NA	200.48	0
2060921	772	NA	NA	NA	NA	38927.81	0
2060922	154	374	NA	NA	Pv	794.93	1780.577899
2060928	822	NA	NA	6618	Po	30.47	0
2060930	16776	141	NA	NA	Pv	48535.97	144.5803088
2060933	11532	432	NA	NA	Pv	21176.98	480.697526
2060934	13160	NA	NA	NA	NA	7647.54	0
2060936	2201	NA	NA	NA	NA	1712.36	0
2060941	4766	NA	NA	141	Po	2530.27	0
2060944	110	62	NA	NA	Pv	111.76	0
2060945	514	NA	NA	NA	NA	242.89	0
2060947	825	NA	NA	NA	NA	147.84	0
2060948	3408	NA	NA	NA	NA	222.21	0
2060950	5706	NA	NA	NA	NA	2025.22	0
2060955	3641	20	NA	NA	Pv	28874.34	47.64147218
2060960	1211	NA	NA	NA	NA	304291.59	0
2060970	12682	35	NA	NA	Pv	4298.54	0
2060983	6734	NA	NA	NA	NA	10966.21	0
2067331	3888	NA	NA	NA	NA	57710.85	0
2067332	3591	23	NA	NA	Pv	14936.85	0
2067338	2530	NA	NA	NA	NA	2246.58	0
2067339	624	NA	NA	NA	NA	4519.18	5.614217361
2067348	708	1018	NA	NA	Pv	333.4	1214.27829
2067350	7931	NA	NA	NA	NA	25883.68	0
2067354	4280	188964	NA	NA	Pv	26641.47	576433.6331
2067355	3301	NA	NA	NA	NA	1343.01	0
2067356	9035	NA	NA	NA	NA	29166.05	0
2067357	3570	NA	NA	NA	NA	45253.65	0
2067358	3771	NA	NA	24	Po	4683.08	3.592379573
2067376	374	NA	NA	NA	NA	537308.49	97.37252504
2067377	21	NA	NA	NA	NA	19010.86	0
2067411	93	3035	NA	NA	Pv	247.52	2684.150192
2067446	73	192631	NA	NA	Pv	12917.6	390550.5606
2067460	161	NA	NA	NA	NA	326563.28	0
2067508	3317	NA	NA	NA	NA	46562.62	0
2067590	606	NA	NA	NA	NA	40185.49	180.3454797
2067597	136	NA	NA	NA	NA	56934.75	0
2067603	578	NA	NA	NA	NA	13438.38	2.680796306
2067753	80	NA	NA	NA	NA	137.09	6.108798419
2067757	3720	NA	NA	NA	NA	18908.43	0
2067760	243	NA	NA	NA	NA	189.2	0
2067762	2752	NA	NA	NA	NA	30816.55	0
2067765	319	NA	NA	NA	NA	58453.55	0
2067767	581	105	NA	NA	Pv	183995.12	6215.032928
2067771	310	NA	NA	NA	NA	819.16	0
2067774	557	NA	NA	NA	NA	65363.67	0
2067775	546	NA	NA	NA	NA	26646.94	0
2067776	288	NA	NA	NA	NA	66513.41	0
2067777	66	91	NA	NA	Pv	186528.75	5227.346027
2067778	250	NA	NA	NA	NA	392592.87	0
2067779	126	14217	NA	NA	Pv	339.57	11714.24271
2067782	4324	NA	NA	NA	NA	33340.01	0
2067786	507	NA	NA	NA	NA	104087.22	0
2067788	419	NA	NA	NA	NA	150228.93	0
2067789	340	439	NA	NA	Pv	210657.74	15635.72031
2067801	136	NA	NA	NA	NA	14035.71	0
2067803	487	NA	NA	NA	NA	1555.6	0
2067805	1600	NA	NA	NA	NA	3246.26	0
2067806	229	NA	NA	NA	NA	166319.54	0
2067808	196	NA	NA	NA	NA	60420.51	0
2067809	858	NA	NA	NA	NA	38.58	0
2067811	251	60199	NA	NA	Pv	14632.55	191411.9532
2067813	540	NA	NA	NA	NA	55962.05	0
2067815	351	NA	NA	NA	NA	248635.93	0
2067816	4553	NA	NA	NA	NA	27504.09	0
2067822	497	NA	NA	NA	NA	14950.13	0
2067823	634	27	NA	NA	Pv	23.23	0
2067825	193	1221276	NA	NA	Pv	57.47	244469.6491
2067830	120	NA	NA	NA	NA	7761.33	0
2067832	4505	153035	NA	NA	Pv	3236.07	199855.7891
2067835	493	NA	NA	NA	NA	13533.36	0
2067846	253	NA	NA	NA	NA	748.1	0
2067848	254	NA	NA	NA	NA	189187.81	0
2067850	7557	NA	NA	NA	NA	232.92	7.051110635
2067851	8534	12	NA	NA	Pv	8513.09	1.681170287
2067856	362	NA	NA	NA	NA	137761.22	3.147512434
2067861	1411	10627	NA	NA	Pv	1328.22	0
2067874	93	NA	NA	NA	NA	109804.66	0.411797003
2067876	208	NA	NA	NA	NA	154955.31	0
2067891	3708	NA	NA	NA	NA	2138.95	0
2067900	338	NA	NA	NA	NA	441.29	0
2067905	159	NA	NA	NA	NA	33.9	0
2067943	8432	27026	53	NA	Pv+Pm	14.48	7423.455901
2067944	755	326704	NA	NA	Pv	228.22	290871.7209
2067954	266	NA	NA	NA	NA	46741.26	0
2067989	280	NA	NA	NA	NA	15342.65	0
2067997	424	NA	NA	NA	NA	9675	18.24223174
2068005	11984	NA	NA	NA	NA	34294.99	0
2068006	281	NA	NA	NA	NA	30508.33	1.235720311
2068008	1574	NA	NA	NA	NA	19763.77	0
2068017	246	NA	NA	NA	NA	44447.07	0
2068023	319	56	NA	NA	Pv	57675.34	696.9917927
2068034	295	NA	NA	NA	NA	2481.26	0
2068035	3553	NA	NA	NA	NA	5040.65	0
2068039	2350	NA	NA	NA	NA	1690.14	0
2068041	299	NA	NA	NA	NA	24207.63	0
2068047	3811	36	NA	NA	Pv	4893.59	0
2068055	135	NA	NA	NA	NA	204386.02	0
2068066	302	NA	NA	NA	NA	10367.52	0
2068069	415	NA	NA	NA	NA	17459.36	1.887353264
2068070	181	NA	NA	NA	NA	30949.59	0
2068076	78	10014	NA	NA	Pv	14.91	219.4457506
2068077	480	38	NA	NA	Pv	257.37	0
2068105	54	NA	NA	NA	NA	5872.6	0
2068110	8046	NA	NA	NA	NA	58814.4	0
2068115	365	NA	NA	NA	NA	44859.28	0
2068121	251	NA	NA	NA	NA	526830.43	0
2068124	262	NA	NA	NA	NA	141194.58	0
2068138	3920	NA	NA	NA	NA	4139.31	0
2068139	76	NA	NA	NA	NA	9003.46	87.10690078
2068144	403	NA	NA	NA	NA	16079.51	0
2068147	3519	NA	NA	NA	NA	80643.02	0
2068148	46	NA	NA	NA	NA	169337.71	0
2068150	324	NA	NA	NA	NA	2209.11	0
2068157	1928	NA	NA	NA	NA	670.84	0
2068158	400	NA	NA	NA	NA	149869.81	85.57853959
2068159	426	NA	NA	NA	NA	38.43	39.43468225
2068160	292	NA	NA	NA	NA	139.12	0
2068162	361	NA	NA	NA	NA	135268.84	0
2068164	367	NA	NA	NA	NA	24174.54	0
2068165	271	NA	NA	NA	NA	3304.49	0
2068171	168	NA	NA	NA	NA	30949.59	3.907305035
2068173	306	33	NA	NA	Pv	89469.93	172.0226759
2068176	457	NA	NA	NA	NA	38098.27	0
2068179	342	NA	NA	NA	NA	212248.26	0
2068184	243	NA	NA	NA	NA	16541.22	0
2068187	149	NA	NA	NA	NA	333194.93	0.854547362
2068291	217	NA	NA	NA	NA	175.24	0
2068295	131	NA	NA	NA	NA	177761.96	0
2068300	362	NA	NA	NA	NA	2327.91	5.236641901
2068312	464	NA	NA	NA	NA	9845.18	0
2068315	497	NA	NA	NA	NA	4503.14	8.396641367
2068321	461	4966	NA	NA	Pv	5536.45	26986.73055
2068322	157	NA	NA	NA	NA	9507.11	0
2068335	299	38	NA	NA	Pv	120.59	0
2068337	332	NA	NA	NA	NA	6798.49	0
2068342	1252	NA	NA	NA	NA	73.98	4.703713816
2068347	248	NA	NA	NA	NA	366.09	3.350559178
2068350	3354	NA	NA	NA	NA	2452.75	0
2068355	175	11329	NA	NA	Pv	25637.07	264504.9146
2068357	277	3841	NA	NA	Pv	12644.92	26979.62803
2068360	325	NA	NA	NA	NA	349221.11	0.903767412
2068362	148	15330	NA	NA	Pv	2017.2	155086.5464
2068372	5384	NA	NA	NA	NA	1382.71	2.137167233
2068381	2547	NA	NA	NA	NA	593.68	33.41091777
2068383	1707	NA	NA	NA	NA	58637.7	15.57000856
2068392	1736	NA	NA	NA	NA	6356.53	37.8481964
2068409	2562	14304	NA	NA	Pv	70023.15	53280.59853
2068413	8444	20033	NA	NA	Pv	232218.17	21519.85192
2068424	345	NA	NA	NA	NA	3916.28	0
2068425	289	NA	NA	NA	NA	164.63	9.9163707
2068426	NA	6025	NA	NA	Pv	27.4	405.638008
2068431	2695	2302	NA	NA	Pv	204609.76	34097.24167
2068435	185	NA	NA	NA	NA	273.95	270.0271806
2068436	37	158318	NA	NA	Pv	17.76	26726.93716
2068437	211	NA	NA	NA	NA	108.21	0
2068439	2637	NA	NA	NA	NA	16250.84	0
2068441	535	9977	NA	NA	Pv	68737.49	4067.87434
2068442	12055	46548	NA	NA	Pv	9386.31	11053.70159
2068456	8865	382274	NA	NA	Pv	3390.33	1035381.573
2068459	2507	NA	NA	NA	NA	302486.7	0
2068461	2614	NA	NA	NA	NA	1928977.65	0.788364637
2068463	605	NA	NA	NA	NA	76068.56	0
2068465	3359	358	NA	NA	Pv	262436.85	8551.098824
2068466	2416	142	NA	NA	Pv	9952.13	95.24946428
2068472	3518	123	17	NA	Pv+Pm	194819.9	96.5748595
2068473	1950	1901989	NA	NA	Pv	52.32	165700.7121
2068474	20024	NA	NA	NA	NA	32281.11	0
2068478	5960	158	NA	NA	Pv	150898.14	399.3608344
2068480	70	94159	NA	NA	Pv	385.12	18440.16862
2068482	482	41	NA	NA	Pv	92.63	0
2068486	17293	2754	NA	NA	Pv	47097.39	471.5490606
2068488	4276	NA	NA	NA	NA	46261.12	0
2068490	5777	NA	NA	NA	NA	34407.74	0.920574064
2068578	5866	NA	NA	NA	NA	5936.39	0
2068579	4747	NA	NA	NA	NA	29016.85	2.338483309
2068582	93	NA	NA	NA	NA	33584.84	1.430189712
2068588	4915	NA	NA	NA	NA	47942.22	0
2068593	5726	NA	NA	NA	NA	48818.9	0
2068601	5441	NA	NA	NA	NA	5176.88	0
2068602	2674	NA	NA	NA	NA	5824.61	0
2068603	828	NA	NA	NA	NA	20561.96	0
2068604	6768	NA	NA	NA	NA	4144.13	0
2068605	4222	459684	NA	NA	Pv	3293.22	200791.732
2068606	4563	23	NA	NA	Pv	17425.97	0
2068607	1637	NA	NA	NA	NA	7513.8	2.530630904
2068608	20029	22	NA	NA	Pv	14690.7	7.310984389
2068609	9420	NA	NA	NA	NA	222.73	0
2068615	660	NA	NA	NA	NA	73.43	0
2068617	1442	113	NA	NA	Pv	703.74	5.416438161
2068626	15267	NA	NA	NA	NA	124017.25	0
2068632	19802	59	NA	NA	Pv	40268.01	2.765186453
2068646	7380	NA	NA	NA	NA	846.61	0
2068647	3385	639490	NA	NA	Pv	5988.17	121060.8187
2068656	2495	130	NA	NA	Pv	34344.27	560.5726578
2068669	14602	NA	NA	NA	NA	8498.55	2.977467065
2068677	10148	NA	NA	NA	NA	84095.21	0
2068680	3214	77634	NA	NA	Pv	17.91	4653.836576
2068777	7213	NA	NA	NA	NA	135.08	0
2068778	36	70651	NA	NA	Pv	24.76	7.103270479
2068788	457	NA	NA	NA	NA	3870.48	3.262872064
2068790	5951	NA	NA	NA	NA	5616.14	0
2068792	31	NA	NA	NA	NA	268.81	0
2068793	1473	NA	NA	NA	NA	19885.78	0
2068794	12484	NA	NA	NA	NA	59869.41	0
2068796	4180	NA	NA	NA	NA	4692.06	0
2068797	1631	NA	NA	NA	NA	62066.25	0
2068801	4488	NA	NA	NA	NA	46242.14	0
2068802	10595	NA	NA	NA	NA	3198.01	0
2068803	28716	NA	NA	NA	NA	132259.64	0
2068806	343	NA	NA	NA	NA	75.99	0
2068809	16055	NA	NA	NA	NA	36332.5	0
2068812	251	NA	NA	NA	NA	1082.69	0
2068813	315	NA	NA	NA	NA	10210.63	1.902065605
2068818	652	NA	NA	NA	NA	146.51	0
2068822	8298	NA	NA	NA	NA	141.78	0
2068826	9846	NA	NA	NA	NA	47016.95	0
2068830	81	NA	NA	NA	NA	3847	0
2068832	1737	47725	NA	NA	Pv	90386.17	100855.0152
2068834	5944	NA	NA	NA	NA	24121.7	0
2068837	2579	NA	NA	NA	NA	35092.07	0
2068838	20668	NA	NA	NA	NA	263119.67	0
2068840	841	NA	NA	NA	NA	424.04	0
2068844	7565	NA	NA	NA	NA	39914.36	0
2068845	2165	168	NA	NA	Pv	6189.25	46.63339892
2068850	8504	171	NA	NA	Pv	6234.27	17.51870584
2068859	2359	5704	NA	NA	Pv	6517.62	4466.315441
2068860	3810	4679	NA	NA	Pv	4172.85	70.51110635
2068861	1233	678	NA	NA	Pv	2243.05	0
2068884	506	NA	NA	NA	NA	147389.99	0
2068885	281	NA	NA	NA	NA	270360.46	6.997031226
2068887	278	NA	NA	NA	NA	1032366.05	3.138205718
2068912	1616	NA	NA	NA	NA	738.85	17.1468891
2068922	156	NA	NA	NA	NA	202.99	0
2068968	321	NA	NA	NA	NA	2640.39	0
2073615	4899	20	NA	NA	Pv	10481.57	0
2073616	5920	NA	NA	NA	NA	968.23	0
2073618	2896	595672	NA	NA	Pv	6176.56	705528.7861
2073619	3962	347132	NA	NA	Pv	3189.28	275664.739
2073625	6875	47	NA	NA	Pv	255251.13	131.2237997
2073627	92	NA	NA	NA	NA	264056.94	2.665843316
2073629	4919	19	NA	NA	Pv	11315.09	4.753187169
2073631	2531	NA	NA	NA	NA	769.32	4.263844468
2073636	9411	72	NA	NA	Pv	13357.75	32.74487219
2073641	6873	NA	NA	NA	NA	219.96	0
2073643	2495	101574	NA	NA	Pv	7158.21	97989.60224
2073646	1927	NA	NA	NA	NA	53211.64	0
2073647	3425	21	NA	NA	Pv	25668.64	67.60317785
2073648	5062	NA	NA	NA	NA	239327.58	0
2073649	2277	NA	NA	NA	NA	100293.25	0
2073651	5849	NA	NA	NA	NA	9238.58	0
2073652	2990	NA	NA	NA	NA	188400.3	0
2073653	272	5982951	NA	NA	Pv	1006.44	2758825.066
2073654	9902	NA	NA	NA	NA	84776.51	0
2073655	905	274075	NA	NA	Pv	96604.54	223159.1835
2073656	74	163349	NA	NA	Pv	1842.85	378805.881
2073657	5085	NA	NA	NA	NA	151975.09	0
2073658	119	NA	NA	NA	NA	8599.09	0
2073659	297	NA	NA	NA	NA	212.87	0
2073660	2435	290	NA	NA	Pv	296932.88	169.4275386
2073661	1761	NA	NA	NA	NA	181682.16	0
2073662	576	NA	NA	NA	NA	43499.92	1.603269044
2073664	3103	NA	NA	NA	NA	42771.38	0
2073665	6119	24	NA	NA	Pv	111850.79	4.483984671
2073666	1792	15	NA	NA	Pv	216573.28	3.696941387
2073673	570	NA	NA	NA	NA	1414.75	7.72496096
2073674	1271	NA	NA	NA	NA	114075.37	0
2073675	241	79	NA	NA	Pv	847.42	0
2073678	3432	NA	NA	NA	NA	270046.36	0
2073680	2372	NA	NA	NA	NA	5812.27	0
2073684	8090	NA	NA	NA	NA	43774.44	8.335532707
2073685	2385	NA	NA	NA	NA	77263.82	0
2073687	1029	21	NA	NA	Pv	137723.54	0
2073849	836	NA	NA	NA	NA	2334.28	0
2073850	4313	51	NA	NA	Pv	97968.29	0
2073851	694	NA	NA	NA	NA	989.31	0
2073853	3462	1026	NA	NA	Pv	583.78	8.094980446
2073855	1484	59	NA	NA	Pv	266341.87	49.52101008
2073862	1011	NA	NA	NA	NA	73396.18	2.841928792
2073870	3410	NA	NA	NA	NA	197381.08	0
2073872	184	1752469	NA	NA	Pv	86.29	665088.7085
2073874	4821	NA	NA	NA	NA	10588.91	0
2073875	2049	NA	NA	NA	NA	133760.35	0
2073877	5967	NA	NA	NA	NA	1709.43	6.505874543
2073878	5613	1008852	NA	NA	Pv	7193.04	257006.9218
2073882	1654	NA	NA	NA	NA	204581.78	0
2073952	2678	NA	NA	NA	NA	9643.29	7.019629205
2073958	3294	NA	NA	NA	NA	59007.76	1.47521138
2073962	2839	NA	NA	NA	NA	3468.18	0
2073979	676	NA	NA	NA	NA	83831.1	1.162210419
2073987	889	NA	NA	NA	NA	16889.83	0
2073988	669	NA	NA	NA	NA	72.55	0
2074002	4095	NA	NA	NA	NA	2260.3	0.893066747
2074010	233	1245710	NA	NA	Pv	449.7	32600.81982
2074011	16507	NA	NA	NA	NA	47052.32	0.359308883
2074035	2049	NA	NA	NA	NA	1649.6	0
2074046	3205	NA	NA	NA	NA	45964.72	0
2074050	7560	NA	NA	NA	NA	40811.34	0
2074056	146	NA	NA	NA	NA	407.25	0
2074070	176	NA	NA	NA	NA	12.53	14.6245279
2074074	4869	NA	NA	NA	NA	23430.77	1.016278265
2074081	264	NA	NA	NA	NA	14.21	2.420365618
2074085	2308	NA	NA	NA	NA	600.42	0
2074087	600	NA	NA	NA	NA	665.82	0
2074089	108	NA	NA	NA	NA	376785.59	48.71940297
2074091	1501	1405745	NA	NA	Pv	86.5	0.495079769
2074092	532	NA	NA	NA	NA	70.66	0
2074093	3155	NA	NA	NA	NA	1199.14	0
2074098	609	NA	NA	NA	NA	33822.22	0
2074100	368	NA	NA	NA	NA	73733.22	0
2074101	165	NA	NA	NA	NA	100684.93	0
2074102	266	NA	NA	NA	NA	40505.51	0
2074104	467	20773	NA	NA	Pv	1834.55	15926.48551
2074105	636	1309	NA	NA	Pv	4003.46	1184.056861
2074107	754	72	NA	NA	Pv	168.41	0
2074110	480	NA	NA	NA	NA	170010.65	0
2074115	90	39668	NA	NA	Pv	174.92	38359.70506
2074117	350	NA	NA	NA	NA	36494.35	0
2074118	515	200	NA	NA	Pv	131439.19	2653.940998
2074119	430	NA	NA	NA	NA	51818.41	0
2074121	7099	NA	NA	NA	NA	70071.05	0
2074123	8455	NA	NA	NA	NA	317296.12	0
2074124	1136	NA	NA	NA	NA	148736.56	0
2074127	7019	NA	NA	NA	NA	6208.32	0
2074128	4945	15	NA	NA	Pv	421644.54	35.21460722
2074132	5336	NA	NA	NA	NA	13232.3	0
2074133	2838	NA	NA	NA	NA	12146.58	12.97639977
2074134	4672	NA	NA	NA	NA	85101.77	3.572106868
2074137	2894	NA	NA	NA	NA	67738.95	0
2074138	6710	NA	NA	NA	NA	87008.28	3.025063195
2074140	3946	NA	NA	NA	NA	5786.89	0
2074142	9131	NA	NA	NA	NA	60685.52	0
2074143	3014	99224	NA	NA	Pv	92569.17	472543.077
2074144	705	NA	NA	NA	NA	386.73	0
2074146	2997	NA	NA	NA	NA	3019.29	39.66109491
2074147	8490	284	NA	NA	Pv	71871.44	0
2074151	1170	447877	NA	NA	Pv	1732.14	385774.071
2074152	7917	NA	NA	NA	NA	172116.16	0
2074154	3851	NA	NA	NA	NA	6244.94	0
2074158	6988	NA	NA	NA	NA	39144.02	0
2074159	4843	NA	NA	NA	NA	651895.83	5.104630497
2074160	4110	NA	NA	NA	NA	362878.07	3.380234649
2074163	7308	NA	NA	NA	NA	42046.41	1.412884224
2074164	6383	NA	NA	NA	NA	86126.27	0
2074165	4782	NA	NA	NA	NA	41603.11	0
2074166	7144	NA	NA	NA	NA	6505.15	0
2074167	8267	NA	NA	NA	NA	47563.44	0
2074168	3631	NA	NA	NA	NA	48370.3	3.393830549
2074170	468	59	NA	NA	Pv	930.9	4.608125644
2074171	217	NA	NA	NA	NA	850.44	0
2074172	1012	NA	NA	NA	NA	75617.36	0
2074173	5291	241	NA	NA	Pv	3902.38	0
2074174	5827	NA	NA	NA	NA	97260.75	0
2074175	4951	285	NA	NA	Pv	2593.51	60.59951989
2074176	8479	NA	NA	NA	NA	14365.85	0
2074177	6226	NA	NA	NA	NA	230982.89	0
2074178	8564	83	NA	NA	Pv	9796.16	0
2074179	1754	774082	NA	NA	Pv	3880.29	627627.0773
2074180	3926	NA	NA	NA	NA	143904.35	0
2074181	503	NA	59	NA	Pm	29273.94	0
2074182	5610	NA	NA	NA	NA	274008.39	24.57923767
2074183	8840	NA	NA	NA	NA	179840.45	0
2074186	4851	NA	NA	NA	NA	8887.84	0
2074332	5400	45023	NA	NA	Pv	345.16	43830.44322
2074335	7544	77	NA	NA	Pv	41226.46	0
2074336	10555	NA	NA	NA	NA	33787.55	0
2074345	6269	4031	NA	NA	Pv	18647.77	4569.474188
2074346	1199	NA	NA	NA	NA	31134.26	0
2074347	1883	NA	NA	NA	NA	1369.25	0
2074351	10446	21	NA	NA	Pv	19134.75	0
2074352	147	NA	NA	NA	NA	12389.01	0
2074359	4078	188	NA	NA	Pv	23860.86	79.4771573
2074365	7225	374	NA	NA	Pv	92467.95	1113.693582
2074368	3688	NA	NA	NA	NA	52816.5	0
2074514	4859	14224	NA	NA	Pv	90888.2	41296.38811
2074536	385	452445	NA	NA	Pv	252.77	161502.2777
2074537	5784	NA	NA	NA	NA	199347.89	0
2074538	3294	NA	NA	NA	NA	836993.61	0
2074548	3385	NA	NA	NA	NA	776451.65	0
2074557	1516	208715	NA	NA	Pv	68.38	6593.365876
2074562	401	5534	NA	NA	Pv	361.69	4852.74232
2074566	276	3272303	NA	NA	Pv	42.33	839774.6523
2074619	899	129	NA	NA	Pv	8362.5	1399.006587
2074622	37	NA	NA	NA	NA	863.39	0
2074628	3020	NA	NA	NA	NA	2309.99	0
2074630	19098	156	NA	NA	Pv	65830.16	194.791952
2074633	2646	NA	NA	NA	NA	107.75	0
2074635	7212	NA	NA	NA	NA	2197.21	0
2074644	919	525	NA	NA	Pv	108.43	166.487659
2074655	228	NA	NA	NA	NA	1431.98	1.921691997
2074658	1988	60	NA	NA	Pv	373.2	0
2074663	3848	NA	NA	NA	NA	650.38	0
2074669	736	NA	NA	NA	NA	5366.48	0
2074679	656	NA	NA	NA	NA	560.69	0
2074697	1718	664940	NA	NA	Pv	62972.56	213253.1266
2074699	6020	NA	NA	NA	NA	27681.45	208658.3804
2074700	1811	2676961	NA	NA	Pv	3505.13	213674.5365
2074701	224	1734981	NA	NA	Pv	187.26	65406.44807
2074709	405	30	NA	NA	Pv	133550.15	0
2074713	7353	NA	NA	NA	NA	14064.53	7.748889999
2074720	2272	NA	NA	NA	NA	437295.67	0
2074721	577	1017119	NA	NA	Pv	186.01	324552.6539
2074725	733	NA	NA	NA	NA	740.72	96093.0765
2074736	304	NA	NA	NA	NA	6948.89	1.130305763
2074750	199	NA	NA	NA	NA	27.32	16.00107069
2074753	435	NA	NA	NA	NA	40.32	3.451260515
2074756	3248	NA	NA	NA	NA	3788.01	0
2074760	1177	673611	NA	NA	Pv	3924.32	380129.3369
2074764	2200	NA	82	NA	Pm	12174.02	0.67857226
2074786	938	NA	NA	NA	NA	12376.31	1.506704348
2074845	80	NA	NA	NA	NA	4688.85	0
2074852	22	54009	NA	NA	Pv	25.75	682.2437433
2074870	4178	NA	NA	NA	NA	77528.44	0.232850221
2074875	4164	NA	NA	NA	NA	207143.77	0
2079033	395	NA	NA	NA	NA	5771.08	0
2079083	280	NA	NA	NA	NA	89451.58	0
2079097	376	NA	NA	NA	NA	524.03	0
2079149	286	494	NA	NA	Pv	83556.4	19186.59423
2079150	63	NA	NA	NA	NA	259456.98	2.368839929
2079182	4494	NA	NA	NA	NA	452660.25	0
2079185	343	NA	NA	NA	NA	7531.81	0
2079188	221	NA	NA	NA	NA	88708.44	3.628730969
2079189	303	852	NA	NA	Pv	2776.49	2862.57489
2079204	310	NA	NA	NA	NA	43801.39	0
2079218	2231	NA	NA	NA	NA	50.49	0
2079219	863	NA	NA	NA	NA	39224.4	0
2079223	521	NA	NA	NA	NA	410155.68	38.23621537
2079225	12956	NA	NA	NA	NA	44748.99	0
2079231	100	NA	NA	NA	NA	1116826.49	0
2079232	450	NA	NA	NA	NA	23527.1	0
2079235	463	NA	NA	NA	NA	161378.89	262.8565248
2079237	144	NA	NA	NA	NA	117511.55	0
2079249	206	NA	NA	NA	NA	4485.01	0
2079252	128	14497	NA	NA	Pv	113.8	38020.43876
2079257	2011	NA	NA	NA	NA	95612.19	0
2079262	295	NA	NA	NA	NA	41435.6	0
2079264	495	NA	NA	NA	NA	176128.52	2.980407502
2079269	49	NA	NA	NA	NA	47863.61	0
2079273	129	NA	NA	NA	NA	159317.55	0.388423258
2079275	1665	249128	NA	NA	Pv	10.88	279795.0466
2079276	2993	17	NA	NA	Pv	500116.46	6.944737447
2079278	302	NA	NA	NA	NA	323.23	0
2079279	1456	NA	NA	NA	NA	85990.92	0
2079280	4509	NA	NA	NA	NA	185841.25	3.743207946
2079281	6258	NA	NA	NA	NA	101583.96	1.058250752
2079284	265	NA	NA	NA	NA	12199.86	0
2079288	562	NA	NA	NA	NA	137140.89	0
2079293	316	NA	NA	NA	NA	5497.59	6.225675527
2079294	NA	2465480	NA	NA	Pv	47.81	267533.317
2079295	135	NA	NA	NA	NA	4408.08	9.312365669
2079299	532	NA	NA	NA	NA	14162	4.700928887
2079303	396	NA	NA	NA	NA	99637.03	0
2079309	154	NA	NA	NA	NA	93312.75	0
2079311	96	NA	NA	NA	NA	13622.49	4.244807478
2079318	325	NA	NA	NA	NA	10321.54	0
2079323	1886	4172	12	NA	Pv+Pm	65278.8	0
2079324	383	273	NA	NA	Pv	64683.38	8904.846805
2079326	2050	NA	NA	NA	NA	320457.82	0
2079364	146	NA	NA	NA	NA	50244.74	0
2079365	266	NA	NA	NA	NA	16113.63	0
2079372	237	NA	NA	NA	NA	5183.61	0
2079401	331	NA	NA	NA	NA	182491.49	0
2079406	2963	NA	NA	NA	NA	24.89	0
2079411	112	NA	NA	NA	NA	6265.47	0
2079425	31467	NA	NA	NA	NA	567287.77	0
2079500	429	NA	NA	NA	NA	13231.39	0
2079527	609	NA	NA	NA	NA	10078.14	0
2079577	632	328785	NA	NA	Pv	48.49	2.398169891
2079650	828	14	NA	NA	Pv	51669.8	9.80670113
2079653	503	NA	NA	NA	NA	432.89	0
2079674	475	NA	NA	NA	NA	105722.74	0
2079684	5500	NA	NA	NA	NA	54578.85	1.939860709
2079691	5497	52	NA	NA	Pv	39829.84	0
2079695	287	NA	NA	NA	NA	25159.47	0
2079696	1373	NA	NA	NA	NA	848.58	0
2079704	1292	320	NA	NA	Pv	725.38	577.4967153
2079710	4489	NA	NA	NA	NA	10443.66	7.6294793930000004
2079716	759	51	NA	NA	Pv	59376.09	103.6676916
2079725	4422	167	NA	NA	Pv	177579.72	53.9225513
2079726	94	253057	NA	NA	Pv	181.66	294919.1976
2079729	269	NA	NA	NA	NA	79929.32	0
2079731	681	NA	NA	NA	NA	75959.41	2.411621474
2079734	464	NA	NA	NA	NA	64856.11	0
2079735	161	2603	NA	NA	Pv	142.79	2298.965061
2079736	121	NA	NA	NA	NA	2459.64	0
2079738	4342	NA	NA	NA	NA	22733.19	11.84992233
2079740	395	10040	NA	NA	Pv	268811.97	568560.0598
2079745	348	NA	NA	NA	NA	1055565.93	0
2079748	297	NA	NA	NA	NA	271.3	0
2079757	2470	NA	NA	NA	NA	1796.07	0
2079760	213	NA	NA	NA	NA	73020.73	0
2079766	484	NA	NA	NA	NA	326407.01	0
2079769	456	NA	NA	NA	NA	70643.57	0
2079776	3674	NA	NA	NA	NA	9340.21	4.062256801
2079777	1133	10776	NA	NA	Pv	19.86	32.06044249
2079780	2662	NA	30	NA	Pm	33785.24	0
2079782	188	NA	NA	NA	NA	207143.77	1.806543026
2079785	5511	64	NA	NA	Pv	18447.38	0
2079787	167	NA	NA	NA	NA	13291.24	0
2079788	353	NA	NA	NA	NA	146626	0
2079789	5349	NA	NA	NA	NA	113499.59	0
2079790	247	NA	NA	NA	NA	25654.6	0.871757128
2079796	3665	NA	NA	NA	NA	23433.97	0
2079800	4929	NA	NA	NA	NA	90931.71	0
2079864	299	NA	NA	NA	NA	40981.93	0
2079868	306	NA	NA	NA	NA	124085.11	5.039546411
2079874	11036	86	NA	NA	Pv	257635.99	369.3050996
2079875	578	NA	NA	NA	NA	21837.27	0
2079879	320	NA	NA	NA	NA	684232.9	1.291846342
2079882	54	NA	NA	NA	NA	13937.2	0
2079884	434	148639	NA	NA	Pv	94791.93	1503633.868
2079886	5483	15	NA	NA	Pv	44316.57	0
2079894	419	NA	NA	NA	NA	66508.87	0
2079897	499	NA	NA	NA	NA	35200.22	2.822174357
2079899	314	NA	NA	NA	NA	1629.2	0.512651145
2079900	375	742624	NA	NA	Pv	164.69	654882.7666
2079907	290	NA	NA	NA	NA	50669.12	5.636427816
2079908	80	NA	NA	NA	NA	161.64	0
2079909	777	NA	NA	NA	NA	639.4	0
2079911	1062	NA	NA	NA	NA	79831	0
2079912	4005	NA	NA	NA	NA	162708.56	4.577600157
2080252	481	NA	NA	NA	NA	2738.59	1.822183582
2080288	237	NA	NA	NA	NA	33258.03	0
2080305	1033	NA	NA	NA	NA	24288.87	0
2080308	163	NA	NA	NA	NA	4682.44	0
2080319	286	3386141	NA	NA	Pv	17.69	148095.0019
2080322	20981	NA	NA	NA	NA	103959.18	0
2080336	283	21	NA	NA	Pv	13382.44	3.332308911
2080338	257	NA	NA	NA	NA	15074.34	0
2080340	147	NA	NA	NA	NA	21317.92	0
2080346	507	NA	NA	NA	NA	5228.11	0
2080352	349	NA	NA	NA	NA	251096.3	0
2080356	5550	NA	NA	NA	NA	114858.1	0
2080366	4401	NA	NA	NA	NA	144634.37	0
2080367	221	NA	NA	NA	NA	17722.79	0
2080368	172	699	NA	NA	Pv	245846.38	15539.30132
2080371	NA	1541106	NA	NA	Pv	26.32	228373.6087
2080393	2672	NA	NA	NA	NA	83779.53	6.634276703
2080394	258	NA	NA	NA	NA	35653.22	0
2080395	326	NA	NA	NA	NA	6681.43	0
2080407	715	NA	NA	NA	NA	330.65	0
2080410	7183	NA	NA	NA	NA	90262.64	0
2080411	534	23	NA	NA	Pv	4379.24	32.11745609
2080414	5454	NA	NA	NA	NA	4583.6	0
2080488	19590	16219	NA	NA	Pv	2976.44	0
2080489	723	1604	NA	NA	Pv	2564.93	3.841527906
2080490	5229	243	NA	NA	Pv	26364.2	0
2080509	12993	2405	NA	NA	Pv	6411.97	0
2080517	5636	4887	NA	NA	Pv	434.97	52.46644772
2080523	8668	NA	NA	NA	NA	58110.81	0
2080524	4076	NA	NA	NA	NA	216573.28	0
2080573	840	112	NA	NA	Pv	38893.22	0
2080581	143	NA	NA	NA	NA	204.22	0
2080593	180	NA	NA	NA	NA	1065.06	4.657206501
2080597	9217	NA	NA	NA	NA	20929.37	0
2080609	5637	NA	NA	NA	NA	53106.23	0
2080610	4340	NA	NA	NA	NA	41957.37	0
2080611	6657	3557	NA	NA	Pv	18.97	646.4053825
2080614	10183	NA	NA	NA	NA	178822.64	0
2080632	1298	NA	NA	NA	NA	10221.81	0
2080692	3276	NA	NA	NA	NA	24126.65	0
2080695	286	NA	NA	NA	NA	451.73	0
2080696	1326	NA	NA	NA	NA	73.03	0
2080697	262	NA	NA	NA	NA	5062.41	0
2080700	605	NA	NA	NA	NA	143031.22	14.13535199
2080701	281	NA	NA	NA	NA	17927.56	0
2080703	164	NA	NA	NA	NA	25568.79	0
2080709	463	NA	NA	NA	NA	32788.35	0
2080721	463	NA	NA	NA	NA	49970.62	3.494682381
2080722	3020	NA	NA	NA	NA	390504.47	0
2080739	519	NA	NA	NA	NA	71367.02	0
2080741	496	NA	NA	NA	NA	3673.97	0
2080757	2425	20	NA	NA	Pv	148858.66	57.89045102
2080760	2710	NA	NA	NA	NA	2851.33	0
2080761	4082	NA	NA	NA	NA	2872.27	1.682719814
2080766	131	NA	NA	NA	NA	144.74	4953.078724
2080767	314	34744	NA	NA	Pv	78204.66	16446.23131
2080774	108	5643389	NA	NA	Pv	63.18	1069733.275
2080775	245	NA	NA	NA	NA	237.4	0
2080780	410	1027817	NA	NA	Pv	34.24	236510.1721
2080788	214	NA	NA	NA	NA	84239.1	0
2080789	182	NA	NA	NA	NA	3748.84	14.99681204
2080797	450	71439	NA	NA	Pv	33.19	0
